# Supplementary material for: Intermethod Characterization of Commercially Available Extracellular Vesicles as Reference Materials
Source: Biomolecules. 2025 Dec 31;16(1):66. doi: 10.3390/biom16010066 (PMC12838729; doi:10.3390/biom16010066)
Supplement: Supplementary file 1 [file biomolecules-16-00066-s001.zip]

Archive with 1 entries (1 files):
- biomolecules-3891676-supplementary.pdf
